# Supplementary material for: Astragalin Attenuates Bone Destruction and the Progression of Bone Metastasis in Breast Cancer
Source: Cancers (Basel). 2025 Oct 27;17(21):3442. doi: 10.3390/cancers17213442 (PMC12606754; doi:10.3390/cancers17213442)
Supplement: Supplementary file 1 [file cancers-17-03442-s001.zip]

Archive with 4 entries (4 files):
- Supplementary Document S1.TIF
- Supplementary Document S2.TIF
- Supplementary Document S3.TIF
- Supplementary Document S4.TIF
